# Supplementary material for: Gapless genome assembly of Fusarium verticillioides, a filamentous fungus threatening plant and human health
Source: Sci Data. 2023 Apr 20;10:229. doi: 10.1038/s41597-023-02145-8 (PMC10119152; doi:10.1038/s41597-023-02145-8)
Supplement: Supplementary file 1 — Supplementary Table 1 [file 41597_2023_2145_MOESM1_ESM.xlsx]

## Sheet: Sheet1
Supplementary Table 1. Genomic coordinates of TAD-like structures in Fusarium verticillioides.
Chromosome ID	Start	End
Chr1	1430000	1770000
Chr1	1530000	1680000
Chr1	2420000	3260000
Chr1	1930000	2310000
Chr1	5510000	5750000
Chr1	3410000	3580000
Chr1	2670000	2900000
Chr1	4800000	5010000
Chr1	3960000	4140000
Chr1	4280000	4420000
Chr1	3590000	3820000
Chr1	2980000	3140000
Chr2	1840000	2310000
Chr2	2030000	2200000
Chr2	1480000	1720000
Chr2	1180000	1410000
Chr2	2320000	2460000
Chr3	790000	960000
Chr3	2550000	2850000
Chr3	3440000	3600000
Chr3	2270000	2430000
Chr3	3610000	3740000
Chr3	1620000	1830000
Chr3	1290000	1460000
Chr3	4010000	4150000
Chr4	2070000	2590000
Chr4	2280000	2480000
Chr4	2550000	2760000
Chr4	3310000	3450000
Chr4	2780000	3010000
Chr4	3040000	3240000
Chr4	1160000	1350000
Chr4	840000	1000000
Chr4	1360000	1510000
Chr5	2550000	2770000
Chr5	2430000	2850000
Chr5	2900000	3240000
Chr5	3620000	3800000
Chr5	1830000	2040000
Chr5	650000	820000
Chr6	580000	780000
Chr6	310000	530000
Chr6	1020000	1370000
Chr6	2730000	3100000
Chr6	2870000	3100000
Chr6	1170000	1350000
Chr6	3340000	3520000
Chr6	2320000	2500000
Chr6	1030000	1160000
Chr7	1890000	2050000
Chr7	940000	1190000
Chr7	1230000	1410000
Chr8	2140000	2280000
Chr8	1520000	1730000
Chr8	1860000	2040000
Chr8	390000	530000
Chr9	1240000	1390000
Chr10	550000	790000
Chr11	540000	920000
Chr11	1540000	1690000
